# Supplementary material for: Comprehensive analysis of silicon impact on defense and metabolic responses in rice exposed to herbivory stress
Source: Front Plant Sci. 2024 May 30;15:1399562. doi: 10.3389/fpls.2024.1399562 (PMC11169889; doi:10.3389/fpls.2024.1399562)
Supplement: Supplementary Table 2 — Primary metabolite changes after exposure of rice plants to Si alone or in combination with herbivory stress. [file Table_2.xlsx]

## Sheet: MYL treatment
Table S2
Metabolite content		Citric acid		Fructose		Fumaric/Maleic acid		GABA		Galactose		Glucose		Glycerol		Lactic acid dimer		L-Alanine		L-Asparagine		L-Aspartic acid		L-Cysteine		L-Glutamic acid		L-Glycine		L-Isoleucine		L-Leucine		L-Phenylalanine		L-Proline		L-Serine		L-Threonine		L-Valine		Malic acid		myo-Inositol		Pyroglutamate/Gln
(ng/gFW)
Treatment	Leaf stage	Average	SE	Average	SE	Average	SE	Average	SE	Average	SE	Average	SE	Average	SE	Average	SE	Average	SE	Average	SE	Average	SE	Average	SE	Average	SE	Average	SE	Average	SE	Average	SE	Average	SE	Average	SE	Average	SE	Average	SE	Average	SE	Average	SE	Average	SE	Average	SE
Si+	Young	38202.5	995.155	160542	67264.2	9532.29	879.341	5633.5	403.311	72733.2	23404.1	116046	45052.7	47627.4	2724.68	27200.7	4153.04	230886	30478.3	44578.6	21366.1	271475	9872.09	4522.72	153.698	1.12836e+06	97934.5	3871.01	175.129	6178.15	694.177	8593.47	405.731	16362.2	1658.08	24355.3	1801.79	21599.5	2666.39	27259.9	4300.11	24360.1	1395.08	570423	16531.5	191338	7114.97	128938	7586.53
	Mature (Local)	82595.5	7771.54	31958.7	19370.5	5815.44	184.717	7396.1	491.53	23624.2	6727.76	29543.5	13603.9	45459.4	3596.58	70446.5	5933.85	601746	11088.8	86024.7	34443.8	355125	17774	3650.74	71.7289	2.4753e+06	151014	7168.21	180.957	17765.4	2821.89	23007.7	2627.82	37967.7	3222.52	40890.2	4043.52	50747.1	5355.47	66667	5044.87	57241.8	7330.62	427526	28030.7	144154	6679.25	260859	12810.8
	Old	136650	5610.79	169135	64411.3	5310.75	165.552	8740.96	277.621	74751.1	23064	127892	43600.8	47191.8	4177.09	76251.8	6053.46	873621	38273.4	148972	47328.4	284778	4523.77	5547.76	476.491	2.65955e+06	142594	11016.6	735.356	24455.7	3437.08	37975.7	4313.56	40916.7	2655.39	41815.6	6272.03	70691.6	8998.29	76011.2	5811.39	63489.7	6803.62	459371	27108.6	91533.5	3400.96	284787	12700.9
Si-	Young	34078.5	3828.23	25437.5	6292.12	8762.54	277.821	6533.35	645.277	23658.1	2844.5	24548.6	4229.37	37714.8	2295.13	64522.4	4373.65	415572	26894.8	332611	181448	341380	16376.8	4859.96	162.455	1.38418e+06	143621	6123.66	287.588	9949.17	961.192	10923.9	271.407	19497.2	1813.79	48996.2	1518.33	39137.1	4047.34	62213.5	4007.06	39720.9	2413.47	546262	21422.2	221534	3208.74	217276	11828.4
	Mature (Local)	43234.7	4840.91	13629.2	3442.83	5754.11	241.948	7330.55	556.22	13046.2	2055.05	15805.3	2421.31	50561.2	3635.77	86876.8	5632.24	641910	44511.7	176331	49364.2	293352	36584.4	3071.64	293.344	2.26552e+06	314995	9031.87	441.655	20836.4	2911.37	23084	4068.53	35883.4	4651.42	94252.9	12130.9	85582.8	8745.62	84756.5	6337.08	73023.7	5127.13	340633	25530	146878	15612.7	358272	8465.66
	Old	83741.3	3751.22	87009.7	13554.1	5465.14	153.765	6407.16	270.689	41550.8	2738.99	62885	7844.72	43153.1	2452.8	116650	5722.55	893032	30128.6	397752	76529.7	326483	7833.45	5185.12	111.619	2.52482e+06	163697	11913.1	277.003	33771.2	2236.11	54988	4039.91	41531.6	2429.96	106334	10987.9	135368	14968.9	108754	5402.62	83954.9	4415.11	411377	6864.92	104212	6533	367811	13341.4
Si+ MYL	Young	45208.5	1777.03	275086	44585.7	9980.86	384.04	8807.4	360.839	127987	17121.7	206677	30977.5	35334.9	3056.47	25068.2	1129.3	321543	17246.5	115854	55916.7	293616	8317.31	4514.76	136.411	1.18137e+06	43957.8	3183.34	317.958	4980.1	165.77	7595.22	257.642	17833.1	1094.71	5782.14	575.169	20376.9	1372.9	23938.5	868.245	20862.9	1073.87	547990	12250.8	180867	6038.26	137742	4286.57
	Mature (Local)	76218	4355.87	48819.3	8287.08	5029.87	184.287	13622.2	258.374	33991.7	2895.11	42712.4	5151.52	31656.3	1344.32	45488.3	672.27	675345	19806.6	62730.6	7307.88	356328	14499.7	3544.24	204.595	2.10431e+06	70201	6889.88	394.966	12869.2	978.839	15557.2	1286.68	33721.2	2397.6	7503.27	725.402	45141	1240.46	47591.7	819.925	45379.9	3142.71	373115	14939.3	133642	5794.59	280526	14537
	Old	136891	4921.61	237744	45618.8	4588.78	133.581	10865.7	1474.32	117351	22310.3	183663	34809.5	33378.8	1687.96	71424.7	2670.72	927041	55091.8	97236.6	11631.6	331234	7224.37	5030.56	280.852	2.39281e+06	75446.5	11745.2	1311.09	20800	590.192	31438.1	1337.33	37426.9	1682.83	9756.93	1335.35	70438.9	4680.43	70688.3	1973.99	56017.6	1370.45	440280	24863.9	89610.7	2607.79	333899	6631.3
Si- MYL	Young	45919	3182.39	147068	45835.2	8123.4	298.234	11401.5	1144.9	83411.8	19536.2	114524	35566.4	38917	2293.69	40103.4	4637.09	519023	34379.1	99636.5	55520.9	322500	16988.1	4862.76	168.47	1.5395e+06	116900	4958.4	259.256	8608.55	1299.73	10850.3	1060.73	23741.1	2483.85	11539.1	1148.5	29103.3	3969.03	41657.5	6199.85	36166.5	4957.22	514250	22422.9	213400	8423.33	161901	8918.01
	Mature (Local)	81037.2	5233.75	37621.8	3145.75	4796.75	212.983	32007.5	2380.45	25627	1602.99	37888.5	2416.16	46798.6	3731.14	63868.7	3011.5	771187	28390.6	166946	32814.4	345832	16750.3	3003.02	192.488	2.68134e+06	81169.6	9129.09	913.875	23413.7	2733.13	25968	2667.86	43423.1	2386.53	22012.9	3396.9	76025.2	6809.56	58869.8	2417.17	75944.6	4833.87	287706	16920.6	107123	15926.1	316459	10158.8
	Old	116195	5317.67	118955	23823.4	4691.59	207.481	10859.7	655.98	69935.2	16571.8	88971.5	13725.9	41329.2	2875.85	98904.6	3758.45	1.11072e+06	39468.1	375083	129153	420562	24158.4	4876.02	225.176	3.00245e+06	162905	13325.3	561.611	21820.5	2057.21	30458.8	2810.36	47150.4	4380.46	16878.9	1231.85	120916	7282.27	98623.6	4427.38	65730.7	3976.07	368125	20771.3	84919.1	7005.66	352297	13992.3
	Color code:	Organic acid
		Sugars
		Amino acid
[truncated: 8 more columns]

## Sheet: WOS treatment
Table S2
Metabolite content		Citric acid		Fructose		Fumaric/Maleic acid		GABA		Galactose		Glucose		Glycerol		Lactic acid dimer		L-Alanine		L-Aspartic acid		L-Cysteine		L-Glutamic acid		L-Glycine		L-Isoleucine		L-Leucine		L-Phenylalanine		Pyruvic acid		L-Serine		L-Threonine		L-Valine		Malic acid		myo-Inositol		Pyroglutamate/Gln		Quinic acid
(ng/gFW)
Treatment	Leaf stage	Average	SE	Average	SE	Average	SE	Average	SE	Average	SE	Average	SE	Average	SE	Average	SE	Average	SE	Average	SE	Average	SE	Average	SE	Average	SE	Average	SE	Average	SE	Average	SE	Average	SE	Average	SE	Average	SE	Average	SE	Average	SE	Average	SE	Average	SE	Average	SE
Si+	Young	57085.6	6415.39	175008	34632.4	9156.66	567.423	15668.4	1231.63	181438	22134.4	134389	14510.8	12518.2	2642.96	7915.87	1521.11	52651.1	2866.87	106324	25272.7	11237.4	1287.57	507585	124759	2497.31	364.737	1999.3	121.049	922.724	136.763	9731.55	2122.56	27315.1	2121.34	2860.6	667.379	7298.8	1016.61	5059.06	848.334	219446	23911.4	146502	11614.8	128068	8689.33	285501	14897.5
	Mature (Local)	113910	3806.95	75398.6	24571.1	6018.91	131.434	23681.6	1480.05	94879.5	15213.7	74910.1	16249.7	15409	2519.89	12040.9	1195.42	96362.5	3636.63	136470	12424	9108.4	337.157	656833	121849	3919.59	335.253	2603.51	275.344	1282.23	207.922	11851.4	1724.41	26175.3	1919.44	5087.73	882.992	12223.4	1161.95	7072.84	1436.61	217261	3937.53	116836	12524.1	212591	7530.63	104461	5836.05
	Old	157173	7490.38	136347	28728.2	5424.97	232.112	23667.9	1321.3	136001	20555.6	110861	14652.5	10959.6	2128.32	16176	1735.87	105644	7005.77	114720	11766.7	13235.8	736.565	677076	97743	5113.63	354.165	3186.22	367.174	1356.5	176.501	11695.9	1231.62	31808.9	3672.76	8332.21	1366.71	14364.9	1434.5	6197.42	1249.71	224479	13665.1	69648.6	3813.76	221422	9152.37	69672.8	7394.62
Si-	Young	60178.8	10693.9	78423	26103	9307	639.236	24523.4	2187.66	118425	22553.2	79036.5	17320.8	30992.7	11283.7	8933.67	703.651	56890.7	5949.14	92384.7	8190.23	13904	781.378	652122	80240.7	3294.42	140.065	2920.39	247.662	1204.33	52.9393	11301.4	1340.6	27188.9	3482.5	4243.59	370.468	10667.8	459.59	6341.89	1181.49	240476	19921.7	159193	6571.78	141622	6704.08	262881	36727.1
	Mature (Local)	130526	15539.5	16712.8	2376.45	6518.45	520.989	38276.3	1715.58	60663.1	3182.56	26930	3342.33	51812.5	11890.2	21703.9	1787.62	103791	10944.4	158467	10467.8	7606.28	1089.2	1.35414e+06	147486	4908.42	535.544	4074.49	153.935	1711.38	232.388	20431.3	2139.11	29298.1	3868.89	10193.7	1035.28	19633.2	1510.33	8618.34	1606.54	231263	15119.7	101059	4284.03	242346	12631.6	53767.4	11703
	Old	165193	10229.6	23197.4	6548.1	5649.84	215.475	34871.3	2046.35	55402.5	6447.8	30211.9	5362.34	33097.2	8812.56	23652	2734.56	119021	6252.96	191165	18727	10601.3	1216.4	1.40382e+06	152642	6716.7	763.011	3976.67	546.588	2035.74	251.57	21826.1	2274.18	34227.3	2657.74	16104	1515.87	20267.8	1543.5	10093.2	1035.15	213606	13493.1	55977.8	3455.37	233821	9296.98	39917.7	5095.71
Si+ WOS	Young	53784.3	2809.55	243398	40478.5	9462.1	976.817	13409.4	1825.32	217027	23254	153527	12935	21257.7	4510.9	6649.38	1229.25	39835.8	2207.62	46964.8	8866.53	12392	1062.02	180130	75934.8	2205.74	176.247	1909.84	207.863	850.68	92.9803	4102.32	1116.8	27254.1	2427.56	2372.44	293.876	7126.67	380.712	3341.65	687.909	226721	8745.63	160221	10206.6	123633	2597.12	380652	29202.1
	Mature (Local)	94183.1	8121.61	60880.8	20530.5	6250.31	224.569	20899	2261.87	79510	15519.5	60832	15459.1	10675.2	1759.21	12426.5	2615.62	95273	6408.34	135217	19317	9853.82	709.305	457893	217873	7129.52	1660.44	2404.79	182.59	1351.16	67.8549	8954.5	2914.6	24922.1	2338.23	9119.65	1789.55	12264.7	1873.38	7135.69	549.869	200049	5504.49	122566	14592.7	208034	9841.24	169256	29951.7
	Old	171451	8343.49	124353	38373.8	6586.53	308.839	19375.3	3297.71	134014	27046.3	106410	24945.4	28220.4	14557.5	18126.1	3155.7	101059	4569.51	84942.5	14512	13952.2	1122.6	257504	136303	6421.92	716.071	3487.63	524.727	2053.98	241.69	5711.42	1881.33	41202.3	3944.88	9143.01	1606.52	16902.7	2419.48	6091.24	1229.93	249599	14874.4	73851.7	13038.9	253605	13397.1	97302.6	22135.8
Si- WOS	Young	56780.8	7111.91	125705	40404.4	9328.13	501.273	24499.9	1572.68	160916	32658.6	108246	26344.9	15373.1	3246.95	12920.2	1512.73	64187.6	4875.77	91570	11653.9	13881.9	976.603	531957	112300	3058.75	154.365	2246.07	132.215	1612.94	216.832	8836.57	1530.33	30120.5	2796.95	5436.9	1036.25	13207.3	1239.31	7432.6	858.636	268453	19628.1	204774	7180.91	148455	11612.6	304734	36720.8
	Mature (Local)	94364	10090.4	38721.4	9087.69	6079.93	201.82	31062.2	1283.2	69893	8467.84	43680.8	8729.81	11267.2	2298.3	21642.6	3951.27	118033	6153.81	262551	37793.9	9264.92	560.713	1.44508e+06	154174	5905.09	644.376	2748.58	327.229	1658.13	118.277	18276.3	1712.68	32318.5	4403.13	26172.9	10300.8	20661.1	3566.41	8160.06	1056.04	196414	11324.7	146458	4868.93	219791	7607.42	118284	23512.3
	Old	138657	7944.93	72320.2	26298.9	5394.49	180.541	34328.1	1725.65	102659	23336.1	69443.3	19264.9	21778.8	4653.97	30107	7316.38	113730	4832.92	142576	20861.1	11994.6	1692.4	921580	174498	6100.95	698.855	4011.42	788.64	2738.03	500.105	15046.9	3875.57	32158.2	4314.48	23109	7729.02	25479.3	4223.73	12990.9	891.021	223105	18786.8	96491.5	11643	262093	9985.36	66955.8	15034.5
	Color code:	Organic acid
		Sugars
		Amino acid
[truncated: 6 more columns]
